# Supplementary material for: Predicting influenza antigenicity from Hemagglutintin sequence data based on a joint random forest method
Source: Sci Rep. 2017 May 8;7:1545. doi: 10.1038/s41598-017-01699-z (PMC5431489; doi:10.1038/s41598-017-01699-z)
Supplement: Supplementary file 1 — Supplementary Table S1 [file 41598_2017_1699_MOESM1_ESM.xls]

## Sheet: Sheet1
Table S1. The 10-fold cross validation RMSE for 95 models to predict antigenic distances
Accession number	Description	RMSE
NIEK910102	Structure-derived correlation matrix 2	0.965281
NIEK910101	Structure-derived correlation matrix 1	0.966505
RIER950101	Hydrophobicity scoring matrix	0.967634
MIYS930101	Base-substitution-protein-stability matrix	0.967997
DOSZ010102	Normalised version of SM_SAUSAGE	0.969602
LUTR910102	Structure-based comparison table for inside other class	0.970247
AZAE970102	The substitution matrix derived from spatially conserved motifs	0.970541
BENS940101	Log-odds scoring matrix collected in 6.4-8.7 PAM	0.971835
TUDE900101	isomorphicity of replacements	0.972955
AZAE970101	The single residue substitution matrix from interchanges of spatially neighbouring residues	0.973368
BENS940102	Log-odds scoring matrix collected in 22-29 PAM	0.973663
BENS940104	Genetic code matrix	0.97487
OGAK980101	Substitution matrix derived from structural alignments by maximizing entropy	0.976174
JOND940101	The 250 PAM transmembrane protein exchange matrix	0.976934
LUTR910101	Structure-based comparison table for outside other class	0.977142
LUTR910104	Structure-based comparison table for inside alpha class	0.978792
RISJ880101	Scoring matrix	0.978799
NAOD960101	Substitution matrix derived from the single residue interchanges at spatially conserved regions of proteins	0.978928
MUET020101	Substitution matrix (VTML160) obtained by maximum likelihood estimation	0.979828
PRLA000101	Structure derived matrix (SDM) for alignment of distantly related sequences	0.98034
GONG920101	The mutation matrix for initially aligning	0.980711
MEHP950102	(Mehta et al., 1995)	0.980872
BENS940103	Log-odds scoring matrix collected in 74-100 PAM	0.981576
CSEM940101	Residue replace ability matrix	0.981594
LUTR910105	Structure-based comparison table for outside beta class	0.981774
DOSZ010103	An amino acid similarity matrix based on the THREADER force field	0.981777
KANM000101	Substitution matrix (OPTIMA) derived by maximizing discrimination between homologs and non-homologs	0.982105
JOHM930101	Structure-based amino acid scoring table	0.982572
MEHP950101	Mehta et al., 1995	0.982636
OVEJ920101	STR matrix from structure-based alignments	0.984566
RUSR970103	Substitution matrix based on structural alignments of analogous and remote homolous	0.985102
MUET020102	Substitution matrix (VTML250) obtained by maximum likelihood estimation	0.985144
LUTR910107	Structure-based comparison table for other class	0.985722
BLAJ010101	Matrix built from structural superposition data for identifying potential	0.98627
HENS920102	BLOSUM62 substitution matrix	0.986363
QU_C930102	Cross-correlation coefficients of preference factors side chain	0.98645
QUIB020101	STROMA score matrix for the alignment of known distant homologs	0.986461
LUTR910103	Structure-based comparison table for outside alpha class	0.988081
DOSZ010104	Normalised version of SM_THREADER	0.989166
ALTS910101	The PAM-120 matrix (Altschul, 1991)	0.989192
LEVJ860101	The secondary structure similarity matrix	0.990398
JOND920103	The 250 PAM PET91 matrix	0.99072
HENS920104	BLOSUM50 substitution matrix	0.991152
HENS920101	BLOSUM45 substitution matrix	0.991218
HENS920103	BLOSUM80 substitution matrix	0.993411
NGPC000101	Substitution matrix (PHAT) built from hydrophobic and transmembrane regions of the Blocks database	0.993755
FEND850101	Structure-Genetic matrix	0.994089
GRAR740104	Chemical distance	0.994136
RUSR970102	Substitution matrix based on structural alignments of remote homolous proteins	0.99429
MOHR870101	EMPAR matrix	0.99662
MUET010101	Non-symmetric substitution matrix (SLIM) for detection of homologous transmembrane proteins	0.99678
MCLA720101	Chemical similarity scores	0.997311
LUTR910108	Structure-based comparison table for alpha helix class	0.997357
MIYT790101	Amino acid pair distance	0.998326
QU_C930103	The mutant distance based on spatial preference factor	0.998349
PRLA000102	Homologous structure dereived matrix (HSDM) for alignment of distantly	0.998461
DAYM780301	Log odds matrix for 250 PAMs	0.99934
KOSJ950115	Context-dependent optimal substitution matrices for all residues	1.0005
QU_C930101	Cross-correlation coefficients of preference factors main chain	1.00071
LUTR910109	Structure-based comparison table for beta strand class	1.00109
LINK010101	Substitution matrices from an neural network model	1.0015
WEIL970102	Difference matrix obtained by subtracting the BLOSUM62 from the WAC matrix	1.00158
OVEJ920102	Environment-specific amino acid substitution matrix for alpha residues	1.00285
KOSJ950102	Context-dependent optimal substitution matrices for exposed beta	1.00432
CROG050101	Substitution matrix computed from the Dirichlet Mixture Model	1.0044
KOSJ950112	Context-dependent optimal substitution matrices for coil	1.00441
KOLA920101	Conformational similarity weight matrix	1.00448
OVEJ920105	Environment-specific amino acid substitution matrix for inaccessible residues	1.00487
MCLA710101	The similarity of pairs of amino acids	1.00702
DAYM780302	Log odds matrix for 40 PAMs	1.00706
OVEJ920103	Environment-specific amino acid substitution matrix for beta residues	1.0074
GIAG010101	Residue substitutions matrix from thermo/mesophilic to psychrophilic	1.00803
KOSJ950109	Context-dependent optimal substitution matrices for alpha helix	1.00924
RUSR970101	Substitution matrix based on structural alignments of analogous proteins	1.00933
LUTR910106	Structure-based comparison table for inside beta class	1.01071
KOSJ950101	Context-dependent optimal substitution matrices for exposed helix	1.01162
KOSJ950113	Context-dependent optimal substitution matrices for exposed residues	1.01172
MEHP950103	Mehta et al., 1995	1.01174
VOGG950101	Vogt et al., 1995	1.01287
KOSJ950111	Context-dependent optimal substitution matrices for turn	1.01337
KOSJ950114	Context-dependent optimal substitution matrices for buried residues	1.01403
KAPO950101	Kapp et al., 1995	1.01624
OVEJ920104	Environment-specific amino acid substitution matrix for accessible	1.01665
KOSJ950110	Context-dependent optimal substitution matrices for beta sheet	1.02508
DOSZ010101	Amino acid similarity matrix based on the sausage force field	1.02606
KOSJ950103	Context-dependent optimal substitution matrices for exposed turn	1.03053
KOSJ950106	Context-dependent optimal substitution matrices for buried beta	1.03072
GEOD900101	Hydrophobicity scoring matrix	1.03107
KOSJ950107	Context-dependent optimal substitution matrices for buried turn	1.03187
KOSJ950104	Context-dependent optimal substitution matrices for exposed coil	1.03245
WEIL970101	WAC matrix constructed from amino acid comparative profiles	1.03287
FITW660101	Mutation values for the interconversion of amino acid pairs	1.03933
Binary	1 for mutation and 0 otherwise	1.098
KOSJ950105	Context-dependent optimal substitution matrices for buried helix	1.11112
KOSJ950108	Context-dependent optimal substitution matrices for buried coil	1.11112
